# Supplementary material for: Detection of Measurable Residual Disease Biomarkers in Extracellular Vesicles from Liquid Biopsies of Multiple Myeloma Patients—A Proof of Concept
Source: Int J Mol Sci. 2022 Nov 8;23(22):13686. doi: 10.3390/ijms232213686 (PMC9690807; doi:10.3390/ijms232213686)
Supplement: Supplementary file 1 [file ijms-23-13686-s001.zip]

Archive with 1 entries (1 files):
- ijms-1978616-supplementary.pdf
